# Supplementary material for: A Combined Prediction Model for Lymph Node Metastasis Based on a Molecular Panel and Clinicopathological Factors in Oral Squamous Cell Carcinoma
Source: Front Oncol. 2021 Apr 22;11:660615. doi: 10.3389/fonc.2021.660615 (PMC8100439; doi:10.3389/fonc.2021.660615)
Supplement: Supplementary Table 1 — Primer sequences [file DataSheet_1.zip]

Archive with 4 entries (3 files):
- supplemental materials/Supplemental Figure 1.png
- supplemental materials/Supplemental Figure 2.tif
- supplemental materials/Supplemental Table1.docx
- supplemental materials/
